# Supplementary material for: Tree-related microhabitats harbor distinct micro-invertebrate communities and support complex food webs
Source: Oecologia. 2025 Aug 21;207(9):148. doi: 10.1007/s00442-025-05774-5 (PMC12370837; doi:10.1007/s00442-025-05774-5)
Supplement: Supplementary file 2 — Supplementary file2 (XLSX 56 KB) [file 442_2025_5774_MOESM2_ESM.xlsx]

## Sheet: Blatt1
Nematode community (Families, species, authority, feeding-type and colonizer-persister score)						TreM hierarchical typology after Larrieu et al. (2018)
						TreM-Form	Cavities			Epiphytic and parasitic crypto- and phanerogames					Excrescences		Fruiting bodies of saproxylic fungi and slime moulds					Wood	Wounds			MEAN % ALL TREMS	MULTIPATT-Forms	MULTIPATT-Types
						TreM-Type	Insect galleries	Large woodpecker breeding cavity	Trunk rot hole	Bryophytes	Crown microsoil	Foliose Fructicose Lichens	Ivy and lianas	Vertebrate nest	Burr	Epicormic shoots	Annual polypore Inonotus	Annual polypore Trametes	Perennial polypore	Pulpy agaric	Pyrenomycete	Dead branches	Bark pocket	Limb breakage
	Family	Species	Authority	FT	cp		%	%	%	%	%	%	%	%	%	%	%	%	%	%	%	%	%	%
	Cephalobidae	Acrobeloides tricornis	(Thorne, 1925) Thorne, 1937	Bacterivores	2		0	0	0	0	0	0	0	0	0	0	0	0	0	0	0	0	0	0.634921		0.0352734
	Aphelenchoididae	Aphelenchoides composticola	Franklin, 1957	Fungivores	2		0	0	0	0	3.33707	0	1.5625	0	0	0	0	0	0	0	11.6139	0	0	0		0.917414		Crown microsoil + Pyrenomycete
	Aphelenchoididae	Aphelenchoides fragariae	(Ritzema Bos, 1890) Christie, 1932	Fungivores	2		0	0	0	0	0	0	0	0	0	0	0	0	0	0	0	4	0	0		0.222222	Wood	Branches
	Aphelenchoididae	Aphelenchoides limberi	Steiner, 1936	Fungivores	2		0	0	0	0	0	0	0	4.25911	0	0	0	0	0	0	0	0	1.36054	0		0.312203
	Aphelenchoididae	Aphelenchoides parietinus	(Bastian, 1865) Steiner, 1932	Fungivores	2		0	0	0	0	0	2.65017	0	0	1.04377	0	0.660066	0	0	0	8.40875	32.7436	8.63266	2.90476		3.1691	Wood + Wound
	Aphelenchoididae	Aphelenchoides saprophilus	Franklin, 1957	Fungivores	2		0	0	0	0	0	0	0	0	0	0.362319	1.9802	25.4868	0	68.0022	7.78029	0	0	2.30159		5.88408	Fungi + Wound
	Aphelenchoididae	Aphelenchoides spec 1		Fungivores	2		19.5228	0	1.71507	0	0	0	0	0	0	0	0	0.326797	23.0167	0.340136	0	0.340136	7.50426	0		2.93144
	Aphelenchoididae	Aphelenchoides spec 3		Fungivores	2		0	0	0	0	0	0	0	0	0	0	0	0	0	0	0	0	2.13675	0		0.118708
	Aporcelaimidae	Aporcelaimellus obtusicaudatus	(Bastian, 1865) Altherr, 1968	Predators	5		3.0303	0	0	0	10.9608	0	0	0	0	3.26797	0	0	0	0	0	0	0	0		0.958837
	Aporcelaimidae	Aporcelaimellus spec		Predators	5		0	0	0	0	0	0	0	0	0	0	0	0	0.680272	0	0	0	0	0		0.0377929
	Aphelenchoididae	Basilaphelenchus brevicaudatus	Mirzaie Fouladvand, Pourjam, Kanzaki, Giblin-Davis & Pedram, 2019	Fungivores	2		0	0	0	0	0.952381	0	0	0	0	0	0	0	0	0	0	0	0	0		0.0529101
	Aphelenchoididae	Bursaphelenchus spec		Fungivores	2		0	0	0	0	0	0	0	0	0	0	0	0	0	1.53277	0	2.34423	0	0		0.215389	Wood	Branches + Hericium
	Rhabditidae	Bursilla monhystera	(Bütschli, 1873) Andràssy, 1976	Bacterivores	1		0	0	0	0	0	0	0	0	0	0	0	0	0	0	0	0	4.20951	0		0.233862	Wound	Bark-pocket
	Cephalobidae	Cephalobus persegnis	Bastian, 1865	Bacterivores	2		0	0	0	0	5.56863	0	0	0	0	2.3717	0	0	0.660066	0.387597	0	0	0	0		0.499333		Crown microsoil + Epicormic shoots
	Cephalobidae	Cephalobus spec		Bacterivores	2		0	0	0	0	0	0	0	0	0	0.326797	0	0	0	0	0	0	0	0		0.0181554
	Plectidae	Ceratoplectus armatus	(Bütschli, 1873) Andràssy, 1984	Bacterivores	2		0	0	0	0	1	0	0	0	0	0	0	0	0	0	0	0	0	0		0.0555556
	Plectidae	Chiloplectus andrassyi	(Timm, 1971) Andràssy, 1984	Bacterivores	2		0.70922	0.673676	0	65.6348	2.38749	75.0334	17.9185	6.1462	24.032	2.74709	0	0.326797	5.01507	0	0.961538	0	0.374532	0		11.22	Epiphytes + Excrescences
	Rhabditidae	Choriorhabditis gracilicauda	de Man, 1876	Bacterivores	1		0	0	0	0	0	0	0	0	0	0	0.320513	0	0	0	0	0	0	0		0.0178063
	Dorylaimidae	Crassolabium circuliferum	(Loof, 1961) Pena-Santiago & Ciobanu, 2008	Omnivores	4		0	0	0	0	0	0	0	0	0	0	0	0	0	0	0	0	0.680272	0		0.0377929
	Tylenchidae	Deladenus aridus	Andràssy, 1957	Plant-parasitic	2		0	0	0	0	0	0.333333	0	0	0	0	0	0	0	0	0	0	0	0		0.0185185
	Diplogastridae	Diplogasteritus nudicapitatus	(Steiner, 1914) Paramonov, 1952	Bacterivores	1		0	0	10.3506	0	0	0	0	0	0	0	0	0	0	0	0	0	0	0		0.575033	Cavities
	Diplogastridae	Diplogasteritus spec		Bacterivores	1		0	0	0	0	0	0	0	0	0	0	0	0	0	0	0	0	0	0.31746		0.0176367
	Rhabditidae	Diploscapter coronatus	(Cobb, 1893) Cobb, 1913	Bacterivores	1		0	1.01091	18.9369	0	1.56863	0	0	0	1.04377	0	0	0	1.05467	0	0.326797	0	0	6.93651		1.71545		Rot-hole
	Anguinidae	Ditylenchus acutus	(Khan, 1965)	Plant-parasitic	2		0	0	0	0	6.14472	0	0	2.32558	13.1313	5.16368	0	21.2924	0	1.54158	0.967823	0.660066	0.340136	1.60317		2.95391
	Rhabditidae	Dolichorhabditis spec		Bacterivores	1		0	0	0	0	0	0	0	0	0	0	0	0	0	0	0	0	0	0.968254		0.0537919	Wound	Limb breakage
	Dorylaimidae	Dorylaimidae unidentified		Omnivores	4		0	0	0	0	0	0	0	0	0	0	0	0	0	0	0	0	0.680272	0		0.0377929
	Qudsianematidae	Epidorylaimus consobrinus	(de Man, 1918) Andràssy, 1986	Omnivores	4		0	0	0	4.01606	0	1	0	0	0	0	0	0	0	0	0	0	0	0		0.27867
	Cephalobidae	Eucephalobus paracornutus	De Coninck, 1943	Bacterivores	2		0	0	0	0	0	0	0	0	0	0	0	0	0	0	0	0	0.680272	0		0.0377929
	Qudsianematidae	Eudorylaimus acuticauda	(de Man, 1880) Andràssy, 1959	Omnivores	4		0	0	0	0	0.666667	0	0.871711	0.3367	0.925926	6.07957	0	0	0	0	0	0	0	0		0.493365	Excrescences	Epicormic shoots + Ivy
	Qudsianematidae	Eudorylaimus iners	(Bastian, 1865) Andràssy, 1959	Omnivores	4		0	0	0	2.33333	0	5.7451	0	0	0	0.362319	0	0	0	0	0	0	0	0		0.468931
	Monhysteridae	Eumonhystera dispar	(Bastian, 1865) Andràssy, 1981	Bacterivores	2		0	0	0	0	0.392157	0	0	0	0	0	0	0	0	0	0	0	0	0		0.0217865
	Monhysteridae	Eumonhystera longicaudatula	(Gerlach & Riemann, 1973) Andràssy, 1981	Bacterivores	2		0	0	0	0	0.666667	0	0.666667	0	0	0	0	0	0	0	0	0	0	0		0.0740741
	Monhysteridae	Eumonhystera simplex	(de Man, 1880) Andràssy, 1981	Bacterivores	2		0	0	0.347222	0	0.333333	0	0	0	0	0	0	0	0	0	0	0	0.340136	0		0.0567051
	Monhysteridae	Eumonhystera vulgaris	(de Man, 1880) Andràssy, 1981	Bacterivores	2		0	0	0	0	5.73296	0	0	0	0	0	0	0	0	0	0	0	0.680272	0		0.356291		Crown microsoil
	Tylenchidae	Filenchus spec 2		Plant-parasitic	2		2.0202	0	0	0	0	0	0	0	0	0	0	0	0	0	0	0	0	0		0.112233
	Tylenchidae	Filenchus spec 1		Plant-parasitic	2		11.5677	0	0	0	0	0	0	0	0	0	0	0	0	0.378788	0	0	0	0.31746		0.681332
	Tylenchidae	Filenchus vulgaris	(Brzeski, 1963) Lownsbery & Lownsbery, 1985	Plant-parasitic	2		0	0	0	0	0.392157	0	0	0	0	0	0	0	0	0	0	0	0	0		0.0217865
	Monhysteridae	Geomonhystera steineri	(Mikoletzky, 1922) Andràssy, 1981	Bacterivores	2		0	0	0	21.0582	0.31746	10.3982	26.5718	0.775194	11.4478	22.5064	0	0.653595	0	0	5.13449	28.7994	1.85669	0		7.19551
	Cephalobidae	Heterocephalobus elongatus	(de Man, 1880) Brzeski, 1961	Bacterivores	2		0	0	0	0	0	0	0	0	0	0	0	0	0	0	0	0	0	0.634921		0.0352734
	Aphelenchoididae	Laimaphelenchus penardi	(Steiner, 1914) Filipjev & Schuurmans Stekhoven, 1941	Fungivores	2		0	0	0	0	0	0	0	0	1.75084	0	0	0	0	0	0	0.647249	0	20.6349		1.27961		Burr + Limb breakage
	Anguinidae	Litylenchus spec		Plant-parasitic	2		0	0	0	0	0	0	0	0	0	0	0	0	0	0	0	0	0	1.90476		0.10582
	Dorylaimidae	Mesodorylaimus bastiani	(Bütschli, 1873) Andràssy, 1959	Omnivores	4		0	0.343643	0	0.401606	10.7684	0	21.8002	0.387597	9.07407	11.297	0	0	0	0.378788	1.94822	0	7.05368	0		3.52518
	Dorylaimidae	Mesodorylaimus conurus	(Thorne, 1939)	Omnivores	4		0	0	0	0.401606	0	0	0	0	0	0	0	0	0	0	0	0	0	0		0.0223115
	Rhabditidae	Mesorhabditis juglandicola	(Fuchs, 1937) Dougherty, 1955	Bacterivores	1		2.83688	0	0	0	0	0	0	0	0	0	0	0	0	0	0	0	4.09908	0		0.385331
	Rhabditidae	Mesorhabditis spec		Bacterivores	1		0	0	0	0	0	0	0	0	0	0	0	0	0	0.775194	0	0	0	0.31746		0.060703
	Rhabditidae	Mesorhabditis spiculigera	(Steiner, 1936) Dougherty, 1953	Bacterivores	1		44.2981	95.6679	13.9731	0	5.93838	0	0	22.2222	0	0	0	0.326797	20.8758	0	0	0	29.4313	10.2857		13.5011	Cavities + Wound
	Rhabditidae	Oscheius dolichura	(A. Schneider, 1866) Sudhaus & Hooper, 1994	Bacterivores	1		0	0	0.347222	0	0	0	0	3.04097	0	0	73.2229	3.28482	16.3574	0	8.13223	0	3.77589	3.93651		6.22766	Fungi + Wound
	Panagrolaimidae	Panagrellus spec		Bacterivores	1		0	0	15.7428	0	3.10177	0	0	0	0.3367	0	0	0	0	0	0	0	0	6.06349		1.40249
	Panagrolaimidae	Panagrobelus coronatus	(Fuchs, 1930) Thorne, 1939	Bacterivores	1		0	0	0	0	0	0	0	0	0	1.96078	0	0.326797	0	0.757576	0	0	0	0		0.169175
	Panagrolaimidae	Panagrobelus spec		Bacterivores	1		0	0	0	0	0	0	0	0	0	0	0	0	0	0	0	0	0	6.09524		0.338624	Wound	Limb breakage
	Panagrolaimidae	Panagrobelus stammeri	Rühm, 1956	Bacterivores	1		0	0	1.33333	0	0	0	0	0	3.39226	0	0	0	0.660066	0	23.1021	8.56631	0	0		2.05856	Wood
	Panagrolaimidae	Panagrolaimus detritophagus	Fuchs 1930	Bacterivores	1		0	0	0	0	0	0	0	0	0	2.78261	0	0	0	5.85962	0	0	22.8593	0		1.75008	Excrescences + Wound
	Panagrolaimidae	Panagrolaimus rigidus	(Schneider, 1866)	Bacterivores	1		0	0.330033	1.04167	0	0	0	2.98094	0	0	0.362319	3.63036	0	2.08518	0	0	5.21644	1.10762	0		0.930809
	Panagrolaimidae	Panagrolaimus spec 1		Bacterivores	1		0	0	5.17677	0	0	0	0	0	0	0	0	1.63399	19.5791	0	0	0	0	0		1.4661
	Panagrolaimidae	Panagrolaimus spondyli	Kärner, 1954	Bacterivores	1		0	0	0	0	0	0	0	55.5739	0	0.653595	0	0	0	0	2.57667	15.6274	0	0		4.13509	Wood
	Aphelenchidae	Paraphelenchus pseudoparietinus	(Micoletzky, 1922) Micoletzky, 1925	Fungivores	2		0	0	0	0	0	0	0	2.70872	0	0	0	0	0	0	0	0	0	0		0.150485		Nest
	Rhabditidae	Pelodera parateres	(Cobb, 1924)	Bacterivores	1		0	0	0	0	0	0	0	0	0	0	0	1.96078	0	0	0	0	0	0		0.108932
	Plectidae	Plectus acuminatus	Bastian, 1865	Bacterivores	2		0	0	0	2	7.52101	0.666667	0	0	0.3367	0	0	0	0	0	0	0	0	0		0.584688	Excrescences	Crown microsoil
	Plectidae	Plectus aquatilis	Andràssy, 1985	Bacterivores	2		0	0	0	0	0	0	0	0.387597	0	0	0	0	0	0	0.974108	0	0	0		0.0756502
	Plectidae	Plectus cf pusillus	Cobb, 1893	Bacterivores	2		0	0	0	0	0	0	0	0	0	2.61438	0	0	0	0.378788	0	0	0	0		0.166287
	Plectidae	Plectus magadani	Kuzmin, 1979	Bacterivores	2		0	0	0	0	0	0	0	0	0	3.34925	0	0	0	0	0	0	0	0		0.186069	Excrescences	Epicormic shoots
	Plectidae	Plectus opisthocirculus	Andràssy, 1952	Bacterivores	2		0	0	0	0	0.392157	1.66667	0	0.775194	0.37037	0	0	0	0	0	0	0	0	0		0.178022
	Plectidae	Plectus parietinus	Bastian, 1865	Bacterivores	2		0	0	0	0	0	0	0	0	0	2.3717	0	0	0	0	0	0	0	0		0.131761		Epicormic shoots
	Plectidae	Plectus parvus	Bastian, 1865	Bacterivores	2		0	0	0	0	10.436	0	0	0	0.462963	0.993464	0	0	0	0	0	0	0	0		0.660693		Crown microsoil + Epicormic shoots
	Plectidae	Plectus pusteri	Fuchs, 1930	Bacterivores	2		0	0	0	0	0	0	0	0	0	1	0	0	0	0	0.326797	0	0	0		0.073711
	Plectidae	Plectus rhizophilus	de Man, 1880	Bacterivores	2		0	0	0	0	1.37628	0	0	0	0	0	0	0	0	0	0	0	0	0		0.0764602		Crown microsoil
	Plectidae	Plectus spec 1		Bacterivores	2		0	0	0	0	0	0	0	0	0	0	0	0	0	0	0.320513	0	0.374532	0		0.0386136
	Plectidae	Plectus spec 2		Bacterivores	2		0	0	0	0	0	0	0	0	0	0	0	0	0.990099	0	0	0	0	0		0.0550055
	Plectidae	Plectus tenuis	de Man, 1884	Bacterivores	2		0	0	0	0.333333	0	0	0	0	0	0	0	0	0	0	0	0	0	0		0.0185185
	Merliniidae	Pratylenchoides spec		Plant-parasitic	3		0	0	0	0	0	0	0	0	0	0.326797	0	0	0	0	0	0	0	0		0.0181554
	Merliniidae	Pratylenchus spec		Plant-parasitic	3		0	0	0	0	0	0	0	0	0.37037	0	0	0	0	0	0	0	0	0		0.0205761
	Mononchidae	Prionchulus muscorum	(Dujardin, 1845) Cobb, 1916	Predators	4		0	0	0	3.82104	0	2.5065	21.8633	1.061	26.9444	11.526	0	0	0	0.387597	0	0	0	0		3.78388	Epiphytes + Excrescences
	Prismatolaimidae	Prismatolaimus intermedius	(Bütschli, 1873) de Man, 1880	Bacterivores	3		0	0	0	0	0	0	0	0	0	3.26797	0	0	0	0	0	0	0	0		0.181554
	Prismatolaimidae	Prismatolaimus spec		Bacterivores	3		0	0	0	0	0	0	0	0	0	0.326797	0	0	0	0	0	0	0	0		0.0181554
	Diplogastridae	Pristionchus maupasi	(Potts, 1910) Paramonov, 1952	Bacterivores	1		0	0	0	0	0	0	0	0	0	0	0	0	0	0	0.320513	0	0	0		0.0178063
	Diplogastridae	Pristionchus trametes	Kanzaki & Hamaguchi 2021	Bacterivores	1		0	0	0	0	0	0	0	0	0	0	0	8.20363	0	0.766385	0	0	0	0		0.498334		Hericum + Trametes
	Rhabditidae	Protorhabditis xylocola	(Kärner, 1954) Dougherty, 1955	Bacterivores	1		0	0	0	0	0	0	0	0	0	0	0	0	0	8.24938	0	0	0	0		0.458299		Hericium
	Rhabditidae	Rhabditella axei	(Cobbold, 1884) Chitwood, 1933	Bacterivores	1		0	0	0	0	0	0	0	0	0	0	0	0	0	0	0	0	0	0.650794		0.0361552	Wound	Limb breakage
	Rhabditidae	Rhabditella octopleura	(Steiner, 1929) Chitwood, 1933	Bacterivores	1		0	1.65017	0	0	0	0	0	0	0	0	19.5354	0	0	0	0	0.340136	0	1.65079		1.28758		Limb breakage + Inonotus
	Rhabditidae	Rhabditidae		Bacterivores	1		0	0	0	0	0.709617	0	0	0	0	1.3268	0	0	0	0.718924	0	0	0	0		0.153074
	Rhabditidae	Rhabditis spec		Bacterivores	1		0	0	1.33333	0	0	0	0	0	0	0	0	0	0	0	0	0	0.340136	0		0.0929705
	Rhabditidae	Rhabditis terricola	Dujardin, 1845	Bacterivores	1		0	0	19.5286	0	0	0	0	0	0	0	0	0	0	0	0	0	0	0		1.08492
	Rhabditidae	Rhabditophanes schneideri	(Bütschli, 1873) Goodey, 1953	Bacterivores	1		0	0	0	0	0	0	0	0	0.833333	0	0.320513	35.85	0	9.15707	26.7848	0.660066	0	10.254		4.65888
	Aphelenchidae	Seinura spec		Fungivores	2		3.49738	0	4.16667	0	0	0	0	0	0	0	0	0	8.30105	0	0	0	0	0		0.886949
	Tylenchidae	Species 2 not identified		Plant-parasitic	2		1.86976	0	0	0	0	0	0	0	0	0	0	0	0	0	0	0	0.42735	0		0.127617
	Teratocephalidae	Teratocephalus spec		Bacterivores	3		0.505051	0	0	0	0	0	0	0	0	0	0	0	0	0	0	0	0.680272	0		0.0658513
	Teratocephalidae	Teratocephalus terrestris	(Bütschli, 1873) de Man, 1876	Bacterivores	3		0	0	0	0	17.3716	0	2.60417	0	0	1.01591	0	0	0	0	0	0	0	0.634921		1.20148		Crown microsoil + Epicormic shoots
	Xyalidae	Theristus agilis	(de Man, 1880) Filipjev, 1918	Bacterivores	2		0	0	0	0	1.5873	0	0	0	0	0	0	0	0	0	0	0	0	0		0.0881834
	Xyalidae	Theristus spec		Bacterivores	2		0	0	0	0	0	0	0	0	0.673401	0.326797	0	0	0	0	0	0	0	0		0.0555666	Excrescences
	Dorylaimidae	Thonus (Crassolabium) etterbergensis	(de Man, 1885) Pe–a-Santiago & Ciobanu, 2008	Omnivores	4		0	0	0	0	0	0	0	0	0	0	0	0	0	0	0.320513	0	0	0		0.0178063
	Thorniidae	Thornia spec		Omnivores	5		0.505051	0	4	0	0	0	0	0	0	0	0	0	0	0	0	0	0	0		0.250281
	Tripylidae	Tripylella intermedia	(Bütschli, 1873) Brzeski & Winiszewska-Slipinska, 1993	Predators	3		0	0	0	0	0	0	2.78509	0	2.14646	7.35578	0	0	0	0	0	0	0	0		0.68263	Excrescences
	Tylenchidae	Tylenchidae Species 1 - Deladenus? (entomophag)		Plant-parasitic	2		0	0.323625	0	0	0	0	0	0	1.3468	0	0	0	0	0	0	0	0	20.9524		1.25682
	Tylenchidae	Tylenchidae Species 2		Plant-parasitic	2		2.78816	0	0	0	0	0	0	0	0	0	0	0	0	0	0	0	0	0		0.154898
	Tylenchidae	Tylenchidae Species 3		Plant-parasitic	2		6.84932	0	0	0	0	0	0	0	0	0	0	0	0.724638	0	0	0	0	0		0.420775
	Qudsianematidae	Tylencholaimus stecki	Steiner, 1914	Omnivores	4		0	0	0	0	0	0	0	0	0	1.96732	0	0	0	0	0	0	0.374532	0		0.130103
	Tylenchidae	Tylenchus spec		Plant-parasitic	2		0	0	0	0	0.31746	0	0	0	0	0.326797	0	0	0	0.387597	0	0	0	0		0.0573253
	Plectidae	Tylocephalus auriculatus	(Bütschli, 1873) Anderson, 1966	Bacterivores	2		0	0	0	0	0	0	0.520833	0	0	1.66013	0	0	0	0	0	0	0	0		0.121165	Excrescences
Feeding-type composition
						Bacterivores	48.3493	99.3327	88.1115	89.0263	66.4015	87.7649	51.263	88.9213	42.9293	51.9645	97.0297	52.5672	67.2774	27.0505	68.9605	59.2097	70.8095	49.381		67.0194
						Fungivores	23.0202	0	5.88173	0	4.28945	2.65017	1.5625	6.96783	2.79461	0.362319	2.64026	25.8136	31.3177	69.8751	27.8029	40.0752	19.6342	25.8413		16.1405
						Omnivores	0.505051	0.343643	4	7.15261	11.4351	6.7451	22.6719	0.724297	10	19.7062	0	0	0	0.378788	2.26873	0	8.78876	0		5.26223
						Plant-parasitic	25.0952	0.323625	0	0	6.85434	0.333333	0	2.32558	14.8485	5.81728	0	21.2924	0.724638	2.30796	0.967823	0.660066	0.767486	24.7778		5.94977
						Predators	3.0303	0	0	3.82104	10.9608	2.5065	24.6484	1.061	29.0909	22.1498	0	0	0.680272	0.387597	0	0	0	0		5.46314
Functional indices
						ITD	0.521083	0.0132117	0.20748	0.191649	0.467503	0.21792	0.57983	0.181535	0.573428	0.583039	0.0556481	0.404148	0.424836	0.395705	0.433811	0.193062	0.418732	0.371082		0.346317
						MI	1.63976	1.02028	1.20222	2.21947	2.61688	2.18503	2.91771	1.22733	2.70126	2.77475	1.0231	1.4776	1.41429	1.75249	1.43294	1.6948	1.52435	1.53159		1.79755
						NCR	0.691721	1	0.941044	1	0.938013	0.971429	0.964639	0.923961	0.942559	0.995169	0.973366	0.68459	0.681335	0.275332	0.711455	0.597752	0.782562	0.682326		0.819847
Diversity indices
						Chao S	7.33333	3.66667	7.66667	5	16.6667	5.66667	7.33333	7.33333	10.6667	18.3333	4	7	8.33333	9.33333	12.3333	8	13	14.3333		9.22222
						D	0.361033	0.9168	0.300733	0.494433	0.170267	0.596133	0.279033	0.5579	0.3076	0.193837	0.593433	0.486733	0.220033	0.5147	0.207	0.407167	0.283533	0.322267		0.400702
						H	1.33267	0.2103	1.49333	0.9617	2.19233	0.8647	1.51233	0.9692	1.558	2.244	0.735433	1.02067	1.68933	1.0884	1.89933	1.29403	1.73633	1.69233		1.3608
						eHS	0.545467	0.3405	0.606	0.557833	0.551233	0.4538	0.6584	0.397833	0.4588	0.5546	0.534067	0.416133	0.667967	0.364	0.5443	0.473967	0.4698	0.403333		0.499891
						J	0.6786	0.158607	0.736267	0.621267	0.779667	0.501933	0.781467	0.463133	0.663133	0.772567	0.523733	0.537133	0.8082	0.5135	0.756167	0.6175	0.693367	0.643967		0.625011
